# Supplementary material for: SCN4A-related congenital myopathy in a Han Chinese patient: A case report and literature review
Source: Heliyon. 2023 Dec 11;10(1):e23663. doi: 10.1016/j.heliyon.2023.e23663 (PMC10770507; doi:10.1016/j.heliyon.2023.e23663)
Supplement: Multimedia component 2 [file mmc2.xlsx]

## Sheet: Summary
Phenotype	Reference	Patient/ Family	Gender	Age of onset	Age of report	Age of death	Antenatal	Presentation	Respiratory weakness	Bulbar weakness	Episodic	Fatigability	Triggers/ Aggravating factors	Physical examination	Dysmorphism	Laboratory investigation	Electrophysiological study	Electrophysiology In vitro	MRI findings	Histology	SCN4A mutation	Treatment
Myasthenic	Tsujino 2003	1	Female	Birth	20 years	NA	NS	Recurrent attacks of respiratory and bulbar paralysis since birth lasting 3-30 minutes recurring 1-3 times per month; Delayed motor development, easily fatigued, droopy eyelids	Y	Y	Y	Y	NS	Ptosis, limited ocular ductions; Facial, truncal and limb muscle weakness worsened by activity; adduction deformity of knees and ankles; increased lumbar lordosis	High-arched palate	K normal	10 Hz stimulation for 5 min or 50 Hz stimulation for 2 sec decremented the CMAP by 85%; 2 Hz stimulation did not decrement the CMAP in rested muscle but 50% decrement after a conditioning train of 10 Hz stimuli for 1 min (Control: 10 Hz stimulation for 5 min reduced CMAP by 35%; 50 Hz stimulation for 2 s caused pseudofacilitation (increased amplitude with proportionate decrease in area) and 2 Hz …	Val1442Glu: Marked reduction -33 mV for voltage dependence of fast inactivation; Reduced availability (13%) at resting potential; Enhanced cumulative use-dependent inactivation Ser246Leu: -7mv shift of voltage dependence of fast inactivation; enhancement of slow inactivation by a 20 mV leftward shift, and impaired maximal extent of slow inactivation at depolarized potentials	MRI brain: Mild cerebral atrophy due to previous episodes of brain anoxia	Vacuoles often observed in periodic paralysis muscle specimen not observed; Type I fibres smaller mean diameter than type 2 fibres; Random distribution of histochemical fiber types was maintained.	Ser246Leu Val1442Glu	Pyridostigmine (60-120 mg three times daily) improved patient's endurance; acetazolamide (250 mg twice daily) prevented further attacks of respiratory
Myasthenic	Arnold 2015	2	Female	12 years	57 years	NA	NS	Episodic generalized weakness that evolved over minutes and lasted for hours, several times per week, intially without residual weakness; At adulthood spells were more intense and resulted in fatigue; unable to do regular housework, simple self-care tasks completed with great difficulty	NS	NS	Y	Y	NS	Ptosis, weakness in orbicularis oculi and marked limitation in ocular ductions in upward and lateral gaze; almost complete external opthalmoplegia without diplopia; Other cranial nerves examination normal Muscle bulk and tone were normal; weakness on neck flexion (MRC 3), hip flexion (MRC 3-), hip extension (MRC 4) and knee flexion (MRC 4+); No myotonia. Deep tendon reflexes, sensory and cerebell…	NS	CK, K normal	Normal nerve conduction velocities and amplitudes. No increased insertional activity or spontaneous potentials seen. No decrement of CMAP size following a train of 10 stimuli at 3 Hz. CMAP amplitude decrease by 17.6% during a train of 10 ulnar nerve stimuli at 10 Hz; 18.4% decrement following 20 Hz stimuli Short and long exercise tests did not produce pattern of amplitude decrement consistent wit…	Arg1457His: Marked reduced steady state availability due to a -25mV hyperpolarizing shift in voltage dependence of inactivation; Decrease in voltage sensitivity; Kinetic defects including delayed recovery and slowed entry, hence require less depolarization to become fast-inactivated and much longer to recover - thus functional loss Enhanced use dependence in mutant channel on repetitive stimulati…	NS	Mild variability in fiber size, with type II fibers slightly smaller than normal	Homozygous Arg1457His	Not started on acetazolamide due to history of kidney stones
Myasthenic	Witting 2015 (Poster abstract only)	3	NS	Birth	35 years	NA	Breech presentation	Born breech as floppy infant; Delayed walking and apnoeic episodes in first 2 years of life; Non-progressive disease since then	NS	NS	Y	NS	NS	Ptosis not present; Ophthalmoplegia, facial palsy; Weakness at proximal muscles (MRC 3-4) and ankles (MRC 5-); Neck flexion, abdominal and paraspinal muscle (MRC 2-3). FVC 83% of normal; Echo/holter normal.	High-arched palate and elongated face	CK normal	No myopathy; 60% decrement after 10 Hz stimulation	NS	NS	Non-specific myopathic changes	Arg225Trp Cys1209Phe	NS
Mysathenic + PP	Habbout 2016	4	Female	Neonatal	26 years	NA	NS	Global hypotonia, difficulty sucking and swallowing; Dealyed postural and motor development; Permanent but fluctuating fatigable muscle weakness leading sometimes to full paralysis with swallowing and respiratorry difficulties; Attacks occur 2-3 times per week and last several hours to days long; Symptoms stabilized at age 17. At age 23 reported hour-long episodes of nonpainful muscle contracture…	Y	Y	Y	Y	Cold	Muscle weakness affecting mainly limb girdles, proximal muscles, neck and trunk flexion, waddling gait, hyperlordosis, gower sign; Fluctuating ptosis, hypomimia, ophthalmoplegia.	NS	K normal	No myotonic discharge. No decremental response to repetitive nerve stimulation at 3 Hz. Decremental response of 27% after 40 min of long exercise at room temperature.	Arg1454Trp: Slow decay in mutant channel over voltage range tested; Decrease in current amplitude for mutant channels at frequency of 10 Hz and above	NS	NS	Homozygous Arg1454Trp	Acetazolamide (250 mg/day) with potassium given but no clinical improvement was observed
"Myasthenic congenital myopathy"	Elia 2019	5	Female	Birth	30 years	NA	NS	Congenital hypotonia, motor milestones delayed, mild fixed ptosis, larynx spasms, muscle fatigue	Y	Y	NS	Y	NA	Severe weakness in neck and facial muscles, mild dysphonia, fixed ptosis; muscle strength 4/5 in all limbs	NS	NA	Myotonic discharges. Decrease of CMAP by 40% after long exercise test. Single fiber test: myasthenic.	Arg1460: Reduce availability of mutant channels at resting potentials; Predicted to inactivate more slowly and recover more quickly; No gating pore leak	NS	Myopathic changes with fiber size variation, increased internal nuclei, structural abnormalities and necklace fibres; non-rimmed vacuolated fibres were seen	Arg1460Gln Arg1059Ter	NS
		6	Female	Birth	6 years	NA	NS	Congenital hypotonia, gastrostomy and intubation at infancy, motor delay, respiratory distress; Attained standing and walking but day-to-day variability in strength; intermittent breathing difficulty	Y	Y	Y	NS	NS	Significant weakness of axial and appendicular muscles	NS	NA	No myotonic discharges. No decremental/incremental response to repetitve stimulation at 3 Hz or 50 Hz.		NS	NS	Homozygous Arg1460Trp	Trial of pyridostigmine did not improve strength Improved mobility when acetazolamide and albuterol were tried separately
																				NS
Congenital myopathy	Zaharieva 2016	7	Female	Birth	14 years	NA	NS	Congenital hypotonia, oromotor difficulties resolved by 2y; Hip, knee and tendo achilles contractures from 2y, delayed motor development Weakness affects face, neck flexion, and axial muscles, hip extensors and abductors Episodic weakness since 12 years during febrile illness, post exercise and on hot days; Activity-limiting increase in fatigability from 13 years	N	Y	Y	Y	Exercise Hot days Febrile illness	Ophthalmoplegia Weakness Weakest muscle group, neck flexors, axial muscles, hip extensors and abductors Generalized muscle atrophy most marked in shoulder Scoliosis	High-arched palate, elongated face and dolichocephalic head shape, frontal bossing, micrognathia)	CK normal	Normal single fibre EMG. No decrement to repetitive stimulation at 3 Hz. NCV normal.	Arg104His: No detectable sodium currents Arg1135Cys: Loss of channel function by enhancing fast inactivation of the channel; Also causes gating pore currents typical for HypoKPP (Previously characterized by Groome et al 2014)	Muscle MRI: Severe involvement of glutei, marked bilateral involvement of sartorius and adductor magnus Spinal MRI: Scoliosis; Atrophic erector spinae msucle with fatty replacement	NS	Arg104His Arg1135Cys	NS
		8	Female	Birth	35 years	NA	NS	Congenital hypotonia Cyanotic spells during infancy - ceased after 2 years Weakness and fatigability Improvement in strength and motor skill over time; Deterioration from 30 years	Y	Y	Y	Y	NS	Generalized ophthalmoplegia Generalized muscle atrophy most marked in sternocleidomastoid muscle Scapular winging	NS	CK normal	No decrement at 3 Hz, 60% decrement at 10 Hz NCV reduced motor amplitudes probably due to abnormal membrane function	Arg225Trp: Currents with reduced amplitude and impaired activation Cys1209Phe: No detectable sodium currents	Muscle MRI: Severe involvement of glutei, marked bilateral involvement of sartorius and adductor magnus	NS	Arg225Trp Cys1209Phe
		9	Male	Birth	2.5 years	NA	NS	Neonatal hypotonia Feeding and respiratory difficulty requiring PEG feeding and PAP Delayed motor milestones	Y	Y	NS	N	NS	Weakness esp over neck and interscapular muscles Generalized muscle atrophy	High arched palate	CK normal	EMG, NCV and repetitive nerve stimulation normal	His1782Glnfs65: Did not display any significant loss of channel function properties	NS	NS	Gln470Ter His1782Glnfs65
		10.1	Female	Birth	8 years	NA	NS	Congenital hypotonia Require intubation and PEG feeding Fatigability when writing and walking	Y	Y	NS	Y	NS	Generalized muscle atrophy esp axial muscles Faacial, neck and axial weakness Scauplar winging	High arched palate Elongated face Dolichocephalic head shape, synophrys, proptosis, deep set eyes, large down-slanting palpebral fissures, broad nasal root and bridge	CK normal	EMG/ repetitive nerve stimulation not done NCV normal at 6 years; was abnormal at 45 days and 14 months; may be related to technical and maturational factors	Asp1069Asn: Currents with reduced amplitude and impaired activation	NS	NS	Asp1069Asn Ala1049Valfs50
		10.2	Female	In utero	40/40 weeks	5 hours	Fetal hypokinesia, polyhydramnios, breech presentation	Marked generalized muscle hypoplasia	NA	NA	NA	NA	NA	NA	NA	ND	ND		NS	Presence of fibrofatty tissue
		11.1	Female	In utero	33/40 weeks	Minutes post delivery	Fetal hypokinesia, hydrops, polyhydramnios, limb contractures and talipes	Marked genearlized muscle hypoplasia	NA	NA	NA	NA	NA	NA	NA	ND	ND	Pro382Thr: No detectable sodium currents	NS	NS	Homozygous Pro382Thr
		11.2	Male	In utero	31/40 weeks	In utero	Fetal hypokinesia, hydrops, polyhydramnios, limb contractures and talipes; Spontaneous intrauterine death	Spontaneous intrauterine death	NA	NA	NA	NA	NA	NA	NA	ND	ND		NS	NS
		11.3	Female	In utero	36/40 weeks	During delivery	Fetal hypokinesia, hydrops, polyhydramnios, limb contractures and talipes	No spontaneous respiration at birth and resuscitation unsuccessful	NA	NA	NA	NA	NA	NA	NA	ND	ND		NS	NS
		12.1	Female	In utero	29/40 weeks	In utero	Hydrops, polyhydramnios, talipes	Fetal heart beat lost during delivery; Marked generalized muscle hypoplasia	NA	NA	NA	NA	NA	NA	NA	ND	ND	Met203Lys: Currents with reduced amplitude and impaired activation	NS	NS	Met203Lys Tyr1593Ter
		12.2	Female	In utero	32/40 weeks	8 hours	Fetal hypokinesia, hydrops, polyhydramnios, limb contractures andtalipes	Marked generalized muscle hypoplasia	NA	NA	NA	NA	NA	NA	NA	ND	ND		NS	NS
		12.3	Female	In utero	28/40 weeks	Termination	Fetal hypokinesia, hydrops, polyhydramnios, limb contractures	NA	NA	NA	NA	NA	NA	NA	NA	ND	ND		NS	Presence of fibrofatty tissue was noted in the muscle samples taken from affected foetuses (II.2)
Congenital myopathy	Gonorazky 2017	13.1	Male	Birth	21 years	NA	NS	Hypotonia noted at birth; Delayed motor milestones; Proximal muscle weakness	NS	NS	Y	NS	Fever	Joint hypermobility Bilateral gynaecomastia Mild scoliosis and pectus excavatum No scapular winging or impairment of extraocular movements Mild bilateral ptosis, lower facial muscle weakness Pseudohypertrophy of calves	High arched palate	CK 524 U/L	ND	Cys375Arg: No sodium current Arg1142Gln: Voltage dependence of activation shifted to depolarizing direction resulting in reduced peak current densities at voltages just above activation threshold, also fast inactivation properties were mildly attenuated	NS	NS	Arg1142Gln Cys375Arg	NS
		13.2	Male	Birth	18 years	NA	NS	Similar symptoms as 13.1	NS	NS	Y	NS	Fever	NA	Scaphocephaly due to synostosis of sagittal and metopic sutures	CK 605 U/L	ND		Selective invovmenet of gluteus maximus, sartorius, adductor magnus and soleus muscles	significant fatty replacement and fibrosis involving the perimysium with no inflammation or vasculitis; mild variation in fibre size, and the majority of muscle fibres had multiple internalized nuclei. These nuclei showed a distinctive arrangement, being located away from the sarcolemma, and surrounding a central core-like structure. The nuclei have the appearance of a “crown”, or “corona” repres…
Congenital myopathy	Mercier 2017	14.1	Male	Birth	NS	NA	Polyhydramnios, preterm delivery	Severe neonatal hypotonia and cryptorchidism; Twins require PEG	NS	NS	NS	NS	NS	Proximal and axial weakness, facial hypotonia, bilateral ptosis No myotonia, fluctuating muscle weakness or fatigability	Elongated face with dolichocephaly, high arched palate	CK normal	Myopathic pattern with increased duration of CMAP and decreased muscle fibre conduction velocity Normal nerve conduction velocities; No decrement after repetitive stimulation	NS note: c.1036+1G>A: Exon 7 skipping demonstrated with mRNA study resulting in in-frame deletion	NS	Abnormal subsarcolemmal collecction of mitochondria that appeared abnormal in size and shape	Ser1120Leu c.1036+1G>A	NS
		14.2 (Twin)	Male	Birth	NS	NA	Polyhydramnios, preterm delivery		NS	Y	NS	NS	NS				NS		NS	Mild dystrophic pattern with scattered necrotic-regenerating fibres presenting with immunoreactivity with utrophin, CD68 and MHCd antibodies; Mild fibre size diameter variation, increased nuclear internalization, slight type I fibre predominance observed
		14.3 (Twin)	Male	Birth	NS	NA	Polyhydramnios, preterm delivery		NS	Y	NS	NS	NS				NS		NS	NS
Congenital myopathy	Sloth 2018	15.1	Female	Birth	18 years	NA	NS	Dysphagia post-partum requiring tube-feeding; Delayed motor milestones; Improvement throughout childhood but had reduced walking distance and difficulty lifting heavy objects	NS	NS	NS	NS	NS	Elbow hypermobility; Diffuse muscle force reduction and axial weakness	Dolichocephalic head shape	CK normal	Normal	Arg1142Gln: Peak current density significantly lower than wild type and voltage dependence of channel activation was significantly changed	MRI msucle: Fatty replacement of muscle in gluteus maximus and hamstring muscles	Myopathic features (varying fibre size, increased number of internalized nuclei, atrophic fibers, endomysial fibrosis and fat infiltration	Homozygous Arg1142Gln	NS
		15.2	Female	Childhood	22 years	NA	NS	Mild muscular complaints; Normal motor milestones	NS	NS	NS	NS	NS	Elbow hypermobility; Reduced power for neck flexion, shoulder abduction, hip flexion	NA	CK normal	NS		MRI muscle: Normal	ND
	Echaniz-Laguna 2020	16	Female	Infancy	25 years	NA	NS	Fluctuating stridor, dysphonia, dyspnoea, limb weakness persisting for days or weeks	N	Y	Y	NS	Menstruation	Mild hyperlordosis, dysphonia and speech-induced stridor. Amyotrophy, fixed muscle weakness, palpebral ptosis, diplopia, dyskalemia or myotonia not observed.	NS	CK, K normal	NCS, repetitive nerve stimulation at 3Hz, post-exercise repetitve nerve stimulation and EMG were normal Long exercise test showed 35% decrement of ulnar nerve CMAP from baseline	Pro1650Leu: No change in voltage dependence of activation, inactivation, time constants of onset of open- or closed state inactivation or recovery from inactivation; current density of cells expressing mutant channel 30% reduced	NS	Normal	Homozygous Pro1650Leu	Pyridostigmine, amifampridine and acetazolamide treatment unsuccessful
	Berghold 2022	17	Female	Birth	18 years	NA	Reduced fetal movement; Breech presentation	Bradycardia, floppiness and respiratory insufficiency at birth, necessitating intubation and prolonged ventilator dependncy; Gastrostomy feeding; Never acoomplished head control or independent sitting; Progressive levoconvex scoliosis requiring spinal surgery	Y	Y	NS	Y	NS	Convergent strabismus concomitants, bilateral ptosis and external ophthalmoplegia; Muscle strength (MRC 3)	Elongated hypotonic face, open mouth	CK normal Electrolytes normal	Normal EMG and NCV	ND Arg1454Trp: Prior functional data available for patient 4 Asn1205Lys: Prior functional study in paralogous sodium channel Nav1.5 Asn1380Lys showed reduced residual sodium current	MRI brain: low-grade normal pressure hydrocephalus	Normal findings on light and electron microscopy; Functional analysis showed reduced OXPHOS activity of complex I and complex I + III	Arg1454Trp Asn1205Lys	Pyridostigmine Acetazolamide (17 mg/kg/d) Salbutamol (0.2 mg/kg/d)
	Current Case Report	18	Female	16 years	32 years	NA	Polyhydramnios, preterm delivery	Developed spastic dyskinetic cerebral palsy with left hemiplegia and epilepsy experienced progressive proximal muscle weakness since age 16	N	N	Y	Y	High carbohydrate intake, exercise	Weakness over four limbs in both distal (MRC 3+) and proximal (MRC 2 to 3-) muscle groups	Dolichocephalic head shape, high arched palate	CK up to 379 U/L K normal during admission for episodic weakness	Normal NCV; No myotonia on EMG, giant MUP and neuropathic changes in proximal and distal muscle groups; Short exercise testing normal; Long exercise test shows decrement (25%) at 45 minutes post-exercise	ND	MRI brain: Generalized cerebral atrophy; No muscle MRI done	2011 showed intermyofibrillary vacuoles with lipid and granular content, while whorled fibers, fiber splitting and internalized nuclei were noted in that in 2015; repeated biopsy in 2018 showed areas of myofibrillary disarray with aggregation of mitochondria and glycogen	Asn614Ile Ala1474Thr	Not started on specific therapy
	NA: Not applicable
	NS: Not specified
	ND: Not done
	K: Potassium
	CK: Creatine kinase
	MRI: Magnetic resonance imaging
	NCV: Nerve conduction study
	EMG: Electromyography
	MUP: Motor unit potential
	CMAP: Compound muscle action potential
	PEG: Percutaneous endoscopic gastrostomy
	MRC: Medical Research Council Scale for Muscle Strength
	FVC: Forced vital capacity
	PAP: Positive airway pressure
